# Supplementary material for: Patient-Reported Outcome and Experience Measures in Perinatal Care to Guide Clinical Practice: Prospective Observational Study
Source: J Med Internet Res. 2022 Jul 5;24(7):e37725. doi: 10.2196/37725 (PMC9297146; doi:10.2196/37725)
Supplement: Multimedia Appendix 1 [file jmir_v24i7e37725_app1.xlsx]

## Sheet: Instruments and Timepoints
Outcome group	Domain	Questionnaire	Origin	No. of questions	Min score	Max score	Clinical threshold	Timing					Domain description
								T1	T2	T3	T4	T5
PROM	Social support	SIMSS	validated	1	0	3	Score ≤1	x	x		x	x	Social support
	Quality of life	PROMIS-GH SF	validated	10	10	50	Sum score ≤ 19 and/or painscore ≥ 3	x	x		x	x	Quality of life
	Mental health	PHQ-2	validated	2	0	6	Sum score ≥ 3	x	x		x	x	Depression screening
		EPDS	validated	10	0	30	Sum score ≥10 and/or question#10 ≥2	x	x		x	x	Full depression questionnaire
	Incontinence and dyspareunia	Screen urine	ichom	1	0	1	Score = 1	x	x		x	x	Urine incontinence screening (yes/no)
		Screen stool	ichom	1	0	1	Score = 1	x	x		x	x	Stool incontinence screening (yes/no)
		Screen flatus	ichom	1	0	1	Score = 1	x	x		x	x	Flatus incontinence screening (yes/no)
		ICIQSF	validated	4	0	21	Sum score ≥ 6	x	x		x	x	Full urine incontinence questionnaire
		Wexner	validated	5	0	20	Question #1, #2, #3 or #5 ≥1	x	x		x	x	Full anal incontinence questionnaire
		PROMIS-SFFAC102	validated	1	0	5	Score ≥ 2	x			x	x	Pain with intercourse
	Breastfeeding	BFINTENT	ichom	1	yes; no; don't know		-		x				Intention to breastfeed
		BFSUCCESS	ichom	1	breastmilk; formula; combi		-			x	x	x	Type of feeding
		BFCONFID	ichom	1	1	5	Score ≤ 3			x	x		Breastfeeding confidence screening
		BSES-SF	validated	14	14	70	Sum score ≤ 45			x	x		Full breastfeeding confidence
	Role transition	MIBS	validated	8	0	24	Sum score ≥ 3			x	x		Mother-child bonding
		ROLECONF	ichom	1	1	5	Score ≤ 2	x			x	x	Confidence in role as mother
PREM	Satisfaction with care	CARESAT	ichom	1	0	4	Score ≤ 1		x		x	x	Satisfaction with care
	Healthcare responsiveness and shared decision making	HCR + SDM	ichom (SDM) Dutch (HCR)	8			Any question = 0		x		x	x	Aspects of shared decision making, communication and trust in care providers
	Birth experience	BSS-R	validated	10	0	10	Sum score ≤ 24				x		Birth experience
	Pain relief	Pain prenatal	Dutch	1	0	2	Score = 0		x				Information about painrelief options
		Pain perinatal		1	0	4	Score ≤ 1				x		Satisfaction with painrelief options
	Partner role	Partner pregnancy	Dutch	1	0	5	Score = 1		x				Partner involvement in prenatal check-ups
		Partner birth		1	0	5	Score = 1				x		Partner involvement during birth
	Continuity of care	Continuity	Dutch	3	0	6	Any question = 1		x		x		Continuity of care
Gray shade = dependend questionnaires: EPDS is asked if PHQ-2 threshold is exceeded, ICIQSF if screen urine is positive, Wexner if screen flatus and/or stool is positive, BFCONFID if intent or succes = yes, don't know or combi, BSES if BFCONFID threshold is exceeded
Full titles of questionnaires:
SIMMS	﻿Single Item Measure of Social Supports
PROMIS-GH SF	Patient Reported Outcomes Measurement Information System - Global Health Short Form
PHQ-2	Patient Health Questionnaire
EPDS	Edinburgh Postnatal Depression Scale
ICIQSF	International Consultation on Incontinence Questionnaire - Short Form
PROMIS-SFFAC102	Patient Reported Outcomes Measurement Information System - Sexual Function and Satisfaction
BSES-SF	Breastfeeding Self-Efficacy Scale - Short Form
MIBS	Mother-to-Infant Bonding Scale
BSSR	Birth Satisfaction Scale-Revised

## Sheet: Questions and Answer options
Domain	Questionnaire	Code	Question	Answer Options	Answer Value
Social support	SIMSS	SIMSS	How many people do you have near you that you can readily count on for help in time of difficulty such as to watch over children or pets, give rides to the hospital or store, or help when you are sick?	0 (nobody)	0
				1 person	1
				2-5 people	2
				6-10 people	3
Quality of life	PROMIS-GH SF	Global01	In the past few weeks… In general, would you say your health is:…	Poor	1
				Fair	2
				Good	3
				Very good	4
				Excellent	5
		Global02	In the past few weeks... In general, would you say your quality of life is:…	Poor	1
				Fair	2
				Good	3
				Very good	4
				Excellent	5
		Global03	In the past few weeks… In general, how would you rate your physical health?	Poor	1
				Fair	2
				Good	3
				Very good	4
				Excellent	5
		Global04	In the past few weeks… In general, how would you rate your mental health, including your mood and your ability to think?	Poor	1
				Fair	2
				Good	3
				Very good	4
				Excellent	5
		Global05	In the past few weeks… In general, how would you rate your satisfaction with your social activities and relationships?	Poor	1
				Fair	2
				Good	3
				Very good	4
				Excellent	5
		Global06	In the past few weeks… In general, please rate how well you carry out your usual social activities and roles. (This includes activities at home, at work and in your community, and responsibilities as a parent, child, spouse, employee, friend, etc).	Poor	1
				Fair	2
				Good	3
				Very good	4
				Excellent	5
		Global07	In the past few weeks… To what extent are you able to carry out your everyday physical activities such as walking, climbing stairs, carrying groceries, or moving a chair?	Not at all	1
				A little	2
				Moderately	3
				Mostly	4
				Completely	5
		Global08	In the past 7 days… How often have you been bothered by emotional problems such as feeling anxious, depressed or irritable?	Always	1
				Often	2
				Sometimes	3
				Rarely	4
				Never	5
		Global09	In the past 7 days… How would you rate your fatigue on average?	Very severe	1
				Severe	2
				Moderate	3
				Mild	4
				None	5
		Global10	How would you rate your pain on average?	10	1
				9	2
				8	2
				7	2
				6	3
				5	3
				4	3
				3	4
				2	4
				1	4
				0	5
Mental Health	PHQ-2	PHQ01	Over the past 2 weeks, how often have you been bothered by any of the following problems? Little interest or pleasure in doing things	Nearly every day	3
				More than half of the days	2
				Several days	1
				Not at all	0
		PHQ02	Feeling down, depressed or hopeless	Nearly every day	3
				More than half of the days	2
				Several days	1
				Not at all	0
	EPDS	EPDS01	In the past 7 days: I have been able to see the funny side of things	Not at all	3
				Defenitely not so much now	2
				Not quite so much now	1
				As much as I always could	0
		EPDS02	In the past 7 days: I have looked forward with enjoyment to things	Hardly at all	3
				Definitely less than I used to	2
				Rather less than I used to	1
				As much as I ever did	0
		EPDS03	In the past 7 days: I have blamed myself unnecessarily when things when wrong	Yes, most of the time	3
				Yes, some of the time	2
				Not very often	1
				No, never	0
		EPDS04	In the past 7 days: I have been anxious or worried for no good reason	Yes, very often	3
				Yes, sometimes	2
				Hardly ever	1
				No, not at all	0
		EPDS05	In the past 7 days: I have felt scared or panicky for no very good reason	Yes, quite a lot	3
				Yes, sometimes	2
				No, not much	1
				No, not at all	0
		EPDS06	In the past 7 days: Things have been getting on top of me	Yes, most of the time I haven't been able to cope at all	3
				Yes, sometimes I haven't been coping as well as usual	2
				No, most of the time I have coped quite well	1
				No, I have been coping as well as ever	0
		EPDS07	In the past 7 days: I have been so unhappy that I have difficulty sleeping	Yes, most of the time	3
				Yes, quite often	2
				Not very often	1
				No, not at all	0
		EPDS08	In the past 7 days: I have felt sad or miserable	Yes, most of the time	3
				Yes, quite often	2
				Not very often	1
				No, not at all	0
		EPDS09	In the past 7 days: I have been so unhappy that I have been crying	Yes, most of the time	3
				Yes, quite often	2
				Only occasionally	1
				No, never	0
		EPDS10	In the past 7 days: The thought of harming myself has occurred to me	Yes, quite often	3
				Sometimes	2
				Hardly ever	1
				Never	0
Incontinence and Dyspareunia	INCONTINENCE SCREEN	INCONT*01	In the past month, have you leaked urine by accident?	Yes	1
				No	0
		INCONT*02	In the past month, have you leaked stool by accident?	Yes	1
				No	0
		INCONT*03	In the past month, have you passed gas by accident?	Yes	1
				No	0
	ICIQSF	ICIQSF01	How often do you leak urine?	All the time	5
				Several time a day	4
				About once a day	3
				Two or three times a week	2
				About once a week or less often	1
				Never	0
		ICIQSF02	We would like to know how much urine you think leaks. How much urine do you usually leak (whether you wear protection or not)?	A large amount	6
				A moderate amount	4
				A small amount	2
				None	0
		ICIQSF03	Overall, how much does leaking urine interfere with your everyday life? Please select a number between 0 (not at all) and 10 (a great deal).	10	10
				9	9
				8	8
				7	7
				6	6
				5	5
				4	4
				3	3
				2	2
				1	1
				0	0
		ICIQSF04	When does urine leak? (Please tick all that apply to you).	Leaks all the time	7
				Leaks for no obvious reason	6
				Leaks when you have finished urinating and are dressed	5
				Leaks when you are physically active/exercising	4
				Leaks when you are asleep	3
				Leaks when you cough or sneeze	2
				Leaks before you can get to the toilet	1
				Never - urine does not leak	0
	WEXNER	Wexner01	How often do you have accidents to solid, well-formed stool?	Once a day or more than once a day	4
				Less than once/day & greater than once/month	3
				Less than once/week & greater than once/month	2
				Less than once per month	1
				Never	0
		Wexner02	How often do you have accidents to liquid stool/diarrhea?	Once a day or more than once a day	4
				Less than once/day & greater than once/month	3
				Less than once/week & greater than once/month	2
				Less than once per month	1
				Never	0
		Wexner03	How often does the gas escape without your knowledge or control?	Once a day or more than once a day	4
				Less than once/day & greater than once/month	3
				Less than once/week & greater than once/month	2
				Less than once per month	1
				Never	0
		Wexner04	How often do you wear a pad/depends or change underwear?	Once a day or more than once a day	4
				Less than once/day & greater than once/month	3
				Less than once/week & greater than once/month	2
				Less than once per month	1
				Never	0
		Wexner05	How much do the above answers alter your lifestyle or activities?	Once a day or more than once a day	4
				Less than once/day & greater than once/month	3
				Less than once/week & greater than once/month	2
				Less than once per month	1
				Never	0
	PROMIS-SFFAC102	PROMIS-SFFAC102	In the past 30 days, how much has pain affected your satisfaction with your sex life?	Very much	5
				Quite a bit	4
				Somewhat	3
				A little bit	2
				Not at all	1
				Have not had pain	0
Breastfeeding	BFINTENT	BFINTENT	Do you plan to breastfeed your baby when he or she is born?	Yes	1
				No	0
				I don't know yet	2
	BFSUCCESS	BFSUCCESS	Please indicate how you are feeding your baby:	My baby has received only breast milk in the past 7 days.	0
				My baby has received a combination of breast milk, formula, or water in the past 7 days.	1
				My baby has received only formula, water, or other liquids but not breast milk in the past 7 days.	2
	BFCONFID	BFCONFID	How confident do you feel about breast feeding?	Not at all confident	1
				Not very confident	2
				Somewhat confident	3
				Confident	4
				Very confident	5
	BSES-SF	BSES-SF01	I can always determine that my baby is getting enough milk.	Not at all confident	1
				Not very confident	2
				Somewhat confident	3
				Confident	4
				Very confident	5
		BSES-SF02	I can always successfully cope with breastfeeding like I have with other challenging tasks.	Not at all confident	1
				Not very confident	2
				Somewhat confident	3
				Confident	4
				Very confident	5
		BSES-SF03	I can always breastfeed my baby without using formula as a supplement.	Not at all confident	1
				Not very confident	2
				Somewhat confident	3
				Confident	4
				Very confident	5
		BSES-SF04	I can always ensure that my baby is properly latched on for the whole feeding.	Not at all confident	1
				Not very confident	2
				Somewhat confident	3
				Confident	4
				Very confident	5
		BSES-SF05	I can always manage the breastfeeding situation to my satisfaction.	Not at all confident	1
				Not very confident	2
				Somewhat confident	3
				Confident	4
				Very confident	5
		BSES-SF06	I can always manage to breastfeed even if my baby is crying.	Not at all confident	1
				Not very confident	2
				Somewhat confident	3
				Confident	4
				Very confident	5
		BSES-SF07	I can always keep wanting to breastfeed.	Not at all confident	1
				Not very confident	2
				Somewhat confident	3
				Confident	4
				Very confident	5
		BSES-SF08	I can always comfortably breastfeed with my family members present.	Not at all confident	1
				Not very confident	2
				Somewhat confident	3
				Confident	4
				Very confident	5
		BSES-SF09	I can always be satisfied with my breastfeeding experience.	Not at all confident	1
				Not very confident	2
				Somewhat confident	3
				Confident	4
				Very confident	5
		BSES-SF10	I can always deal with the fact that breastfeeding can be time-consuming.	Not at all confident	1
				Not very confident	2
				Somewhat confident	3
				Confident	4
				Very confident	5
		BSES-SF11	I can always finish feeding my baby on one breast before switching to the other breast.	Not at all confident	1
				Not very confident	2
				Somewhat confident	3
				Confident	4
				Very confident	5
		BSES-SF12	I can always continue to breastfeed my baby for every feeding.	Not at all confident	1
				Not very confident	2
				Somewhat confident	3
				Confident	4
				Very confident	5
		BSES-SF13	I can always manage to keep up with my baby's breastfeeding demands.	Not at all confident	1
				Not very confident	2
				Somewhat confident	3
				Confident	4
				Very confident	5
		BSES-SF14	I can always tell when my baby is finished breastfeeding.	Not at all confident	1
				Not very confident	2
				Somewhat confident	3
				Confident	4
				Very confident	5
Role transition	MIBS	MIBS01	These questions are about your feelings for your child in the first few weeks. Some adjectives are listed below which describe some of the feelings mothers have towards their baby. Please make a tick against each word in the box that best describes how you feel: Loving	Not at all	3
				A little	2
				A lot	1
				Very much	0
		MIBS02	Resentful	Not at all	0
				A little	1
				A lot	2
				Very much	3
		MIBS03	Neutral or felt nothing	Not at all	0
				A little	1
				A lot	2
				Very much	3
		MIBS04	Joyful	Not at all	3
				A little	2
				A lot	1
				Very much	0
		MIBS05	Dislike	Not at all	0
				A little	1
				A lot	2
				Very much	3
		MIBS06	Protective	Not at all	3
				A little	2
				A lot	1
				Very much	0
		MIBS07	Disappointed	Not at all	0
				A little	1
				A lot	2
				Very much	3
		MIBS08	Aggressive	Not at all	0
				A little	1
				A lot	2
				Very much	3
	ROLECONF	ROLECONF	How confident do you feel about looking after your baby?	Not at all confident	1
				Not very confident	2
				Somewhat confident	3
				Confident	4
				Very confident	5
Insight in individual PREM anwers		IC	My care professional can have insight in my answers to questions about experiences with care	Yes	1
				No	0
Satisfaction with care	CARESAT	CARESAT	How satisfied are you with the results of your care during your pregnancy? *change to "during labor and the birth of your baby" or "in the months after your baby was born" when presenting at the postpartum check-up and 6 months postpartum	Very unsatisfied	0
				Unsatisfied	1
				Neither satisfied nor dissatisfied	2
				Satisfied	3
				Very satisfied	4
Healthcare responiveness and shared decision making	SDM + HCR	HCR01	Were you given information about your choices for maternity care?	No	0
				To some extent	1
				Yes	2
		SDM01	Did you decide toghether with your care professionals which care or treatment you received?	No	0
				To some extent	1
				Yes	2
		HCR02	Were you given enough information to help you decide about your care?	No	0
				To some extent	1
				Yes	2
		HCR03	Were you given information at the right time to help you decide about your care?	No	0
				To some extent	1
				Yes	2
		SDM02	Was the explanation of care professionals comprehensible?	No	0
				To some extent	1
				Yes	2
		SDM03	Did you have enough time to make decisions about your care?	No	0
				To some extent	1
				Yes	2
		HCR04	Did you have confidence and trust in the staff caring for you?	No	0
				To some extent	1
				Yes	2
		SDM04	Did care professionals listened well to you?	No	0
				To some extent	1
				Yes	2
Birth experience	BSS-R	BSS-R01	I came through childbirth virtually unscathed.	Strongly Disagree	0
				Disagree	1
				Neither Agree or Disagree	2
				Agree	3
				Strongly Agree	4
		BSS-R02	I thought my labour was excessively long.	Strongly Agree	0
				Agree	1
				Neither Agree or Disagree	2
				Disagree	3
				Strongly Disagree	4
		BSS-R03	The delivery room staff encouraged me to take decisions about how I wanted my birth to progress.	Strongly Disagree	0
				Disagree	1
				Neither Agree or Disagree	2
				Agree	3
				Strongly Agree	4
		BSS-R04	I felt very anxious during my labour and birth.	Strongly Agree	0
				Agree	1
				Neither Agree or Disagree	2
				Disagree	3
				Strongly Disagree	4
		BSS-R05	I felt well supported by staff during my labour and birth.	Strongly Disagree	0
				Disagree	1
				Neither Agree or Disagree	2
				Agree	3
				Strongly Agree	4
		BSS-R06	The staff communicated well with me during labour.	Strongly Disagree	0
				Disagree	1
				Neither Agree or Disagree	2
				Agree	3
				Strongly Agree	4
		BSS-R07	I found giving birth a distressing experience.	Strongly Agree	0
				Agree	1
				Neither Agree or Disagree	2
				Disagree	3
				Strongly Disagree	4
		BSS-R08	I felt out of control during my birth experience.	Strongly Agree	0
				Agree	1
				Neither Agree or Disagree	2
				Disagree	3
				Strongly Disagree	4
		BSS-R09	I was not distressed at all during labour.	Strongly Disagree	0
				Disagree	1
				Neither Agree or Disagree	2
				Agree	3
				Strongly Agree	4
		BSS-R10	The delivery room was clean and hygienic.	Strongly Disagree	0
				Disagree	1
				Neither Agree or Disagree	2
				Agree	3
				Strongly Agree	4
Pain relief	PAIN	Painrelief prenatal	Did you care professional spoke to you about your wishes and the options for painrelief during labor?	Yes	2
				A little	1
				No	0
		Painrelief postnatal	Are you satisfied with the options you had for painrelief during labor?	Very unsatisfied	0
				Unsatisfied	1
				Neither satisfied nor dissatisfied	2
				Satisfied	3
				Very satisfied	4
Partner role	PARTNER	Partner pregnancy	My partner was sufficiently being involved in care provision	Not applicable	0
				Strongly Disagree	1
				Disagree	2
				Neither Agree or Disagree	3
				Agree	4
				Strongly Agree	5
		Partner birth	My care professionals gave sufficient attention to my partner during labor	Not applicable	0
				Strongly Disagree	1
				Disagree	2
				Neither Agree or Disagree	3
				Agree	4
				Strongly Agree	5
Continuity of care	CONTINUITY	Continuity01	In case of a change in individual care professional or a referral to the hospital: Did you always knew who was in charge of the care you recieved?	Not applicable. I always had the same care professional.	0
				Never	1
				Sometimes	2
				Mostly	3
				Always	4
		Continuity02	In case of a change in individual care professional or a referral to the hospital: Was your new care professional well-informed of our situation?	Not applicable. I always had the same care professional.	0
				Never	1
				Sometimes	2
				Mostly	3
				Always	4
		Continuity03	In case of a change in individual care professional or a referral to the hospital: Did different care professionals provide the same advices?	Not applicable. I always had the same care professional.	0
				Never	1
				Sometimes	2
				Mostly	3
				Always	4
