# Supplementary material for: Patient-Reported Outcome and Experience Measures in Perinatal Care to Guide Clinical Practice: Prospective Observational Study
Source: J Med Internet Res. 2022 Jul 5;24(7):e37725. doi: 10.2196/37725 (PMC9297146; doi:10.2196/37725)
Supplement: Multimedia Appendix 3 [file jmir_v24i7e37725_app3.xlsx]

## Sheet: missing per question
Domain	Questionnaire	Code	N	Missing (n)	Missing (%)	Present (%)
Social support	SIMSS	SIMSS	1092	7	0.64	99.4
Quality of life	PROMIS-GH SF	Global01	1798	6	0.33	99.7
		Global02	1798	8	0.44	99.6
		Global03	1798	17	0.95	99.1
		Global04	1798	15	0.83	99.2
		Global05	1798	14	0.78	99.2
		Global06	1798	17	0.95	99.1
		Global07	1798	16	0.89	99.1
		Global08	1798	3	0.17	99.8
		Global09	1798	10	0.56	99.4
		Global10	1798	20	1.11	98.9
Mental Health	PHQ-2	PHQ01	1756	40	2.28	97.7
		PHQ02	1756	32	1.82	98.2
	EPDS	EPDS01	103	13	12.62	87.4
		EPDS02	103	14	13.59	86.4
		EPDS03	103	13	12.62	87.4
		EPDS04	103	13	12.62	87.4
		EPDS05	103	14	13.59	86.4
		EPDS06	103	14	13.59	86.4
		EPDS07	103	13	12.62	87.4
		EPDS08	103	13	12.62	87.4
		EPDS09	103	13	12.62	87.4
		EPDS10	103	13	12.62	87.4
Incontinence & Dyspareunia	INCONTINENCE SCREEN	INCONT*01	1798	55	3.06	96.9
		INCONT*02	1798	57	3.17	96.8
		INCONT*03	1798	55	3.06	96.9
	ICIQSF	ICIQSF01	469	20	4.26	95.7
		ICIQSF02	469	1	0.21	99.8
		ICIQSF03	469	6	1.28	98.7
		ICIQSF04	469	42	8.96	91
	WEXNER	Wexner01	394	11	2.79	97.2
		Wexner02	394	12	3.05	97
		Wexner03	394	5	1.27	98.7
		Wexner04	394	4	1.02	99
		Wexner05	394	4	1.02	99
	PROMIS-SFFAC102	PROMIS-SFFAC102
Breastfeeding	BFINTENT	BFINTENT	793	25	3.15	96.8
	BFSUCCESS	BFSUCCESS	314	20	6.37	93.6
	BFCONFID	BFCONFID	765	4	0.52	99.5
	BSES-SF	BSES-SF01	175	7	4	96
		BSES-SF02	175	7	4	96
		BSES-SF03	175	6	3.43	96.6
		BSES-SF04	175	6	3.43	96.6
		BSES-SF05	175	7	4	96
		BSES-SF06	175	8	4.57	95.4
		BSES-SF07	175	8	4.57	95.4
		BSES-SF08	175	9	5.14	94.9
		BSES-SF09	175	7	4	96
		BSES-SF10	175	8	4.57	95.4
		BSES-SF11	175	9	5.14	94.9
		BSES-SF12	175	9	5.14	94.9
		BSES-SF13	175	9	5.14	94.9
		BSES-SF14	175	8	4.57	95.4
Role transition	MIBS	MIBS01	288	16	5.56	94.4
		MIBS02	288	19	6.6	93.4
		MIBS03	288	23	7.99	92
		MIBS04	288	16	5.56	94.4
		MIBS05	288	20	6.94	93.1
		MIBS06	288	16	5.56	94.4
		MIBS07	288	18	6.25	93.8
		MIBS08	288	18	6.25	93.8
	ROLECONF	ROLECONF	1122	42	3.74	96.3
Satisfaction with care	CARESAT	CARESAT	982	58	5.91	94.1
Healthcare responiveness & shared decision making	SDM + HCR	HCR01	982	37	3.77	96.2
		SDM01	982	41	4.18	95.8
		HCR02	982	44	4.48	95.5
		HCR03	982	45	4.58	95.4
		SDM02	982	42	4.28	95.7
		SDM03	982	44	4.48	95.5
		HCR04	982	43	4.38	95.6
		SDM04	982	41	4.18	95.8
Birth experience	BSS-R	BSS-R01	170	12	7.06	92.9
		BSS-R02	170	12	7.06	92.9
		BSS-R03	170	12	7.06	92.9
		BSS-R04	170	13	7.65	92.4
		BSS-R05	170	12	7.06	92.9
		BSS-R06	170	12	7.06	92.9
		BSS-R07	170	12	7.06	92.9
		BSS-R08	170	11	6.47	93.5
		BSS-R09	170	12	7.06	92.9
		BSS-R10	170	28	16.47	83.5
Pain relief	PAIN	Painrelief prenatal	793	43	5.42	94.6
		Painrelief postnatal	170	19	11.18	88.8
Partner role	PARTNER	Partner pregnancy	793	31	3.91	96.1
		Partner birth	170	18	10.59	89.4
Continuity of care	CONTINUITY	Continuity01	963	58	6.02	94
		Continuity02	963	63	6.54	93.5
		Continuity03	963	62	6.44	93.6
